# Supplementary material for: High Incidence of Candidemia in Critically Ill COVID-19 Patients Supported by Veno-Venous Extracorporeal Membrane Oxygenation: A Retrospective Study
Source: J Fungi (Basel). 2023 Jan 14;9(1):119. doi: 10.3390/jof9010119 (PMC9861971; doi:10.3390/jof9010119)
Supplement: Supplementary file 1 [file jof-09-00119-s001.zip]

Archive with 1 entries (1 files):
- jof-2153268-supplementary.pdf
